# Supplementary material for: Image quality for visualization of cracks and fine endodontic structures using 10 CBCT devices with various scanning protocols and artefact conditions
Source: Sci Rep. 2023 Mar 10;13:4001. doi: 10.1038/s41598-023-31099-5 (PMC10006407; doi:10.1038/s41598-023-31099-5)
Supplement: Supplementary file 1 — Supplementary Information. [file 41598_2023_31099_MOESM1_ESM.xlsx]

## Sheet: Plan1
A psychophysical forced-choice method will be applied, as such the observers have to judge each image comparing to a reference image and classify it on one of the three categories:
	1 - The image is appropriate for the identification/diagnosis of specific task. The observer could clearly see the structure of interest.
	2 - The image is acceptable for the identification/diagnosis of specific task. The observer could see the structure. However, it was not clear.
	3 - The image is unacceptable for the identification/diagnosis of specific task. The observer could NOT see the structure of interest.
	Accuitomo												NewTom												3 Shape X1												OP 3D PRO												OP 3D
		Metal-Free			Post			Implant						Metal-Free			Post			Implant						Metal-Free			Post			Implant						Metal-Free			Post			Implant
slide	Task	Medium FOV Standard Resolution	Small FOV Standard Resolution	Small FOV High Resolution	Medium FOV Standard Resolution	Small FOV Standard Resolution	Small FOV High Resolution	Medium FOV Standard Resolution	Small FOV Standard Resolution	Small FOV High Resolution		slide	Task	Medium FOV Standard Resolution	Small FOV Standard Resolution	Small FOV High Resolution	Medium FOV Standard Resolution	Small FOV Standard Resolution	Small FOV High Resolution	Medium FOV Standard Resolution	Small FOV Standard Resolution	Small FOV High Resolution		slide	Task	Medium FOV Standard Resolution	Small FOV Standard Resolution	Small FOV High Resolution	Medium FOV Standard Resolution	Small FOV Standard Resolution	Small FOV High Resolution	Medium FOV Standard Resolution	Small FOV Standard Resolution	Small FOV High Resolution		slide	Task	Medium FOV Standard Resolution	Small FOV Standard Resolution	Small FOV High Resolution	Medium FOV Standard Resolution	Small FOV Standard Resolution	Small FOV High Resolution	Medium FOV Standard Resolution	Small FOV Standard Resolution	Small FOV High Resolution		slide	Task
1	Delta	2	2	2	2	2	1	2	2	2		1	Delta	2	2	1	3	2	1	2	3	2		1	Delta	2	2	2	3	2	1	2	1	2		1	Delta	3	1	1	2	2	1	2	2	1		1	Delta
2	Delta	2	2	1	2	3	3	2	2	1		2	Delta	2	3	1	2	3	2	2	3	1		2	Delta	1	2	1	3	3	1	2	1	1		2	Delta	2	2	1	1	3	1	3	2	1		2	Delta
3	Delta	2	2	1	2	3	1	2	2	2		3	Delta	2	2	2	3	2	1	3	2	2		3	Delta	2	2	2	3	2	1	2	3	1		3	Delta	2	2	1	2	1	1	3	2	2		3	Delta
4	Delta	2	2	1	3	3	2	3	3	1		4	Delta	3	3	3	3	3	3	3	3	2		4	Delta	3	3	2	3	3	2	3	2	2		4	Delta	3	3	2	3	2	2	3	3	3		4	Delta
5	Delta	3	3	1	3	3	2	3	3	2		5	Delta	3	3	3	3	3	3	3	3	2		5	Delta	3	3	3	3	3	2	3	3	2		5	Delta	3	3	3	3	3	2	3	3	3		5	Delta
6	Norrow canal	1	1	1	1	1	1	1	1	1		6	Norrow canal	2	2	1	2	2	1	2	2	2		6	Norrow canal	2	1	1	2	2	1	2	1	1		6	Norrow canal	1	2	1	2	1	2	2	2	1		6	Norrow canal
7	Norrow canal	1	1	1	1	1	1	1	1	1		7	Norrow canal	2	2	2	2	2	2	1	2	1		7	Norrow canal	2	2	1	2	2	1	2	1	1		7	Norrow canal	2	1	2	2	2	2	2	2	1		7	Norrow canal
8	Norrow canal	1	1	1	1	1	1	1	1	1		8	Norrow canal	2	1	2	2	2	1	2	2	2		8	Norrow canal	2	2	2	2	2	1	2	3	1		8	Norrow canal	2	1	1	2	1	2	2	1	1		8	Norrow canal
9	Norrow canal	1	1	1	2	1	1	1	1	1		9	Norrow canal	2	2	2	2	2	1	2	2	1		9	Norrow canal	2	2	2	3	2	2	3	1	2		9	Norrow canal	2	1	1	3	2	2	2	2	1		9	Norrow canal
10	Norrow canal	1	1	1	1	2	1	1	2	1		10	Norrow canal	2	2	2	2	2	1	2	3	1		10	Norrow canal	2	3	1	2	2	1	3	2	1		10	Norrow canal	2	1	2	3	1	2	2	2	1		10	Norrow canal
11	Isthmus	3	2	1	2	2	2	1	3	2		11	Isthmus	3	3	3	2	2	3	3	2	2		11	Isthmus	3	2	2	2	3	3	2	2	2		11	Isthmus	2	2	2	3	3	3	2	2	2		11	Isthmus
12	Isthmus	2	2	1	2	3	2	2	2	1		12	Isthmus	2	3	3	3	2	2	3	3	1		12	Isthmus	3	2	2	3	2	2	3	2	2		12	Isthmus	2	3	2	2	2	2	2	2	3		12	Isthmus
13	Isthmus	3	2	1	3	2	1	3	2	1		13	Isthmus	2	2	2	2	2	1	3	3	2		13	Isthmus	3	2	2	3	2	2	3	2	2		13	Isthmus	2	2	2	1	2	1	3	2	2		13	Isthmus
14	Isthmus	1	1	1	1	1	1	1	1	1		14	Isthmus	2	2	1	3	2	2	2	2	1		14	Isthmus	2	2	1	2	2	1	2	2	2		14	Isthmus	2	1	1	2	1	2	2	1	2		14	Isthmus
15	Isthmus	2	2	2	3	2	3	2	3	2		15	Isthmus	3	3	3	2	3	3	3	3	2		15	Isthmus	3	3	2	3	3	3	3	3	2		15	Isthmus	3	2	2	3	2	2	2	3	2		15	Isthmus
16	Crack	3	3	2	3	3	3	3	3	3		16	Crack	3	3	3	3	3	3	3	3	3		16	Crack	3	3	3	3	3	3	3	3	3		16	Crack	2	3	3	3	3	3	3	3	3		16	Crack
17	Crack	3	3	1	3	3	3	3	3	3		17	Crack	3	3	3	3	3	3	3	3	3		17	Crack	3	3	3	3	3	3	3	3	3		17	Crack	3	2	3	3	3	3	3	3	3		17	Crack
18	Crack	3	2	2	3	3	3	3	3	3		18	Crack	3	3	3	3	3	3	3	3	3		18	Crack	3	3	3	3	3	3	3	3	3		18	Crack	3	3	2	3	3	3	3	3	3		18	Crack
19	Crack	3	3	3	3	3	3	3	3	3		19	Crack	3	3	3	3	3	3	3	3	3		19	Crack	3	3	3	3	3	3	3	3	3		19	Crack	2	3	3	3	3	3	3	3	3		19	Crack
20	Crack	3	3	3	3	3	2	3	3	2		20	Crack	3	3	3	3	3	3	3	3	3		20	Crack	3	3	2	3	3	3	3	3	3		20	Crack	3	3	3	3	3	3	3	3	3		20	Crack
[truncated: 62 more columns]
